# Supplementary material for: Lower Eyelid Dark Circles (Tear Trough and Lid-Cheek Junction): A Stepwise Assessment Framework
Source: Aesthet Surg J. 2024 Mar 15;44(7):NP476–85. doi: 10.1093/asj/sjae058 (PMC11177555; doi:10.1093/asj/sjae058)
Supplement: sjae058_Supplementary_Data [file sjae058_supplementary_data.zip]

Archive with 7 entries (7 files):
- Appendix_Periorbital_Survey_ASJ_23-1139_final.pdf
- SuppFig1_ASJ_23-1139.png
- SuppFig2_ASJ_23-1139.png
- SuppFig3_ASJ_23-1139.png
- SuppFig4_ASJ_23-1139.png
- SuppFig5_ASJ_23-1139.png
- SuppTable1_ASJ_23-1139_final.docx
